# Supplementary material for: Evaluation of Two Primer Sets for Amplification of Comammox Nitrospira amoA Genes in Wetland Soils
Source: Front Microbiol. 2020 Sep 30;11:560942. doi: 10.3389/fmicb.2020.560942 (PMC7555835; doi:10.3389/fmicb.2020.560942)
Supplement: Supplementary file 1 [file Table_1.XLSX]

## Sheet: S1
	Relative	OUT numbers									Sequence numbers
Sample	Abundance	SS			SJ			XH			SS			SJ			XH
primer	level	Ntsp-amoA	comaA	comaB	Ntsp-amoA	comaA	comaB	Ntsp-amoA	comaA	comaB	Ntsp-amoA	comaA	comaB	Ntsp-amoA	comaA	comaB	Ntsp-amoA	comaA	comaB
Total	>0.00%	367	47	49	328	No detected	31	214	29	No detected	16109	16109	16109	16109	No detected	16109	16109	16109	No detected
CladeA		91	47		156	No detected		89	29		4694 (29.14%)		16109	2412 (14.94%)	No detected	16109	6641 (41.23%)	16109
Clade B		276		49	172		31	125		No detected	11415 (70.86%)	16109		13697 (85.03%)			9468 (58.77%)		No detected
Total	>0.01%	166	29	35	152	No detected	21	135	23	No detected	15866	16084	16094	15863	No detected	16094	16004	16096	No detected
CladeA		53	29		77	No detected		53	23		4645 (29.28%)		16094	2299 (14.45%)	No detected	16094	6606 (41.28%)
Clade B		113		35	75		21	82		No detected	11211 (70.72%)	16084		13564 (86.55%)			9398 (58.72%)	16096	No detected
Total	>0.10%	51	6	18	40	No detected	9	46	9	No detected	15242	15975	15972	15262	No detected	15972	15271	16030	No detected
CladeA		13	6		21	No detected		20	9		4424 (29.03%)		15972	1984 (13.00%)	No detected	15972	6278 (41.11%)
Clade B		38		18	19		9	26		No detected	10818 (70.97%)	15975		13278 (87.00%)			8993 (58.89%)	16030	No detected
Total	>0.50%	25	4	10	16	No detected	6	23	6	No detected	14279	15899	15692	14560	No detected	15692	14364	15929	No detected
CladeA		8	4		7	No detected		9	6		4239 (29.69%)		15692	1637 (11.24%)	No detected	15692	5875 (40.90%)
Clade B		17		10	9		6	14		No detected	10040 (70.31%)	15899		12923 (88.76%)			8489 (59.10%)	15929	No detected
Total	>1.00%	17	3	9	9	No detected	5	13	6	No detected	13362	15783	15407	13745	No detected	15407	13212	15836	No detected
CladeA		4	3		4	No detected		6	6		3826 (21.15%)		15407	1200 (8.73%)	No detected	15407	5353 (40.52%)
Clade B		13		9	5		5	7		No detected	9536 (78.75%)	15783		12545 (91.27%)			7677 (59.48%)	15836	No detected

## Sheet: S2
Clade	Primer Ntsp-amoA 162F/359R		Similarity	Primer ComaA/B-244f/659r
	Sample	OTU name		Sample	OTU name
A.1	SS/XH	OTU1208	0.963	SS/XH	OTU62
A.1	SS/XH	OTU554	0.982	XH	OTU127
A.2	SS/XH	OTU749	0.972	SS/XH	OTU143
A.2	XH	OTU602	0.962	XH	OTU119
A.2	XH	OTU1172	0.963	XH	OTU33
A.2	XH	OTU1237	0.962	XH	OTU56
B.1	SS	OTU1194	0.9627	SS	OTU148
B.2	SS	OTU917	0.962	SS	OTU122
B.2	SS	OTU310	0.972	SS	OTU141
B.2	SS/SJ	OTU222	0.973	SS/SJ	OTU144
B.2	SS/SJ	OTU867	0.9621	SS/SJ	OTU75
B.2	SJ	OTU38	0.962	SJ	OTU102
B.2	SJ	OTU957	0.9625	SJ	OTU102

## Sheet: S3
Number	Length	Sequences
1	403	GTATTTCTGGACGTTCTACGGCCGCCTTTCCTACAAGTCGCTGCACGCCGGCGTAAATCTCTTCAGGGAGAATCGGATCAACGGGACTCGACTCCAGTCGAACAGCACCCGGCTTGCCCTCTTCGACTTCGGGTGGACCGGAAGCCGATCGGAAACACGTTTCTACGCGCAGTCCGAACGGTTCGACAGCGCTTTTTCTCGAATCTCGGCCGATCGCTCGACCGAAACCCTGACCGCCTTCCAGGAGATCCCTTCGACCCTGCTTGGTGCCTCCTGGACCTCCCGGCTCAGTGATTTGGTTCTGATCGGAGCGGACTGGCGGCGAGCGAGCTGGACAGACCAGGATCAAAATCTCGCCGGGATCTTCGGCCAGTTGCTGGTGCCCGTCACACCGTCTGG…
2	401	GTACTTCTGGACGTTCTAGGAAATCCCGGCCGGCGTGCTTGTCGAAATCAAACACGACTTGGCATTTCGCGTGAAGACTTTGGCGCCCATCGCGGACAGGATTATCGGTGACTTTTTCATTCATCACATCGCAAATGAGACACTGCGCTGCATGAAATCGTACGTCGAGGCCAGCACAAATAAGGTCACCGTATGAGTCAACGACGCGCTGTTATCACTGGAATTGGACCAATCACCTGCATCGGCTACGGCCGCGAGAATTTTTGGAACGCAATTCTGGCGGAAAAAAGCGGTATCAATAGCATTGCGAGTTTCGATCCCAGCGTCTTCCGCGTGCGCTCTGCCGGCGAGATTCGTGATTGGGACCCAGAGGTGTTTTTTTCGCCACACCGTCTGGAT…
3	407	GTATTTCTGGACGTTCTATATTGACAGCCTGATCGGCCCCGACACGGTCAATACGGTCCCCCCTACCACCCTCAAGTCTTACATGGAGCACGGATCGCTCAAGCCCAGCCTGCGCGCCGACGATATCGCCGGTGCGCGCGTAATTATGGAGCGCCTGGCGGCGACAGGCATCGATATTAACGCGGTCACCGAGCAGTTGCAGAAGGACGCGGTCGATGCATTCGTCAAGTCATTCGAAGAGCTGCATGCGAGCATCATGCAAAAGCGCAGCCGCTTGTTGGCGGGGCGTTATCACGTGTCCGGTAACCTGGGCTCGCACCAGCCGGCTGTGGATGGCGCGCTCGGCGAGATGAAGCGGGACAACGTCATGGCACGCATCTGGGCCCACGACCACACCGT…
4	401	GTACTTCTGGACCTTCTACGGGCTGCGGGCGCACCTGATGGTGGCTTGGCCCGGAGTGATCGTAGGCGCGGAACTGGCGCCCGCGAACACCCACGATCTTGCCGTCGCCGAAGAGCTGTTGGAGGGCGCGAAGGGCTGGATCTTGGGCGACAGGAATTACTGGAGCCCCGACCTCAACGAGCGGCTCGACGGGCGGGGACTGACCCTTCTGGCCCCTTACAAGTCGAAGAAGAATGAGAAGGAGCCCTGGCCGCGCTGGTTGACGCAAAAGAGGCGCCGGATCGAGACGGTGATCTCTCAGTTGGTCGGGCGCTACGGGGCGAGGAAGGTATGGGCGCGGGATCGCTGGCACCTTACCTCTCGCTGGTTTCGCAAGGTCTTGAGCCACACCGTCTGGAT…
5	407	GTATTTCTGGACGTTCTATATTGACAGCCTGATCGGCCCCGACACGGTCAATACGGTCCCCCCTACCACCCTCAAGTCTTACATGGAGCACGGATCGCTCAAGCCCAGCCTGCGCGCCGACGATATCGCCGGTGCGCGCGTAATTATGGAGCGCCTGGCGGCGACAGGCATCGATATTAACGCGGTCACCGAGCAGTTGCAGAAGGACGCGGTCGATGCATTCGTCAAGTCATTCGAAGAGCTGCATGCGAGCATCATGCAAAAGCGCAGCCGCTTGTTGGCGGGGCGTTATCACGTGTCCGGTAACCTGGGCTCGCACCAGCCGGCTGTGGATGGCGCGCTCGGCGAGATGAAGCGGGACAACATCATCGCACGCATCTGGGCCCACGACCACACCGT…
6	401	GTACTTCTGGACGTTCTAGGAAATCCCGGCCGGCGTGCTTGTCGAAATCAAACACGACTTGGCATTTCGCGTGAAGACTTTGGCGCCCATCGCGGACAGGATTATCGGTGACTTTTTCATTCATCACATCGCAAATGAGACACTGCGCTGCATGAAATCGTACGTCGAGGCCAACACAAATAAGGTCACCGTATGAGTCAACGACGCGCTGTTATCACTGGAATTGGACCAATCACCTGCATCGGCTACGGCCGCGAGAATTTTTGGAACGCAATTCTGGCGGAAAAAAGCGGTATCAATAGCATTGCGAGTTTCGATCCCAGCGTCTTCCGCGTGCGCTCTGCCGGCGAGATGCGTGATTGGGACCCAGAGGTGTTTTTTTCGCCACACCGTCTGGAT…
7	405	GTATTTCTGGACGTTCTAGACTGCGTGCCGGCGATGGGAGTGACGATGCTGAGCGTTGCGCAGAAGGCGTTCTGGAGCTGCGGGAGCGTGGAGGGCACGCTGCGGGTAATGCCGCTGGTGACGCTGCCGTTCGTGCTGGTGGGAGTGGGGTTGGCATTGGGAAAGCGCACGACGCGGTGATGGTTGACGAGAGGGAGTGAGACCAGCCTGAGGCTGGCCACGACAAAGGCTGAAATGGACGAGCAATGCAAAGATAAATTCAACCGCGAACTCGAGGACGAGATCCATCAGAGGGCTCATCGGGATATTCACCAAGGCATGCAGGAAGCCATGCAGCGGAGCACGCGGCCGCCTGGGATGGCAGCGGGACTGATTCTGATTGCGCTGGGCACACCGTCT…
8	401	GTACTTCTGGACGTTCTAGGAAATCCCGGCCGGCGTGCTTGTCGAAATCAAACACGACCTGGCATTTCGCGTGAAGACTTTGGCGCCCATCGCGGACAAGATTATCGGTGACTTTTTCATTCATCACATCGCAAATGAGACACTGCGCTGCATGAAATCGTACGTAGAGGCCGACACAAATAAGGTCGCCGCATGAGCCACCGACGCGCTGTTATCACTGGAATTGGCCCAATCACCTGCATCGGGCAGGGGCGCGAGAATTTTTGGAACGCAATTCTGGCTGGAAAAAGCGGTATCAATACCATCGCAAGTTTCGATCCCAGCGTCTTCCGCGTGCGCTCTGCCGGAGAGATTCGTGATTGGGACCCAGAGGCGTTTTTTTCGCCACACCGTCTGGAT…
9	407	GTACTTCTGGACGTTCTACCTCGACAGCCTGATCGGTCCCGATACGGTCAATACAGTCCCACCGGCCACCCTCAAGGCTTACATGGAGCATGGATCGCTCAAGCCCAGCCTGCGCGCCGAAGATATCGCCGGTGCGCGCGTAATCATGGAGCGCCTGGCTTCGACAGGCATCGATATCAACGCGGTCACCGAGCAGTTGCAGAAGGACGCGGTCGATATATTCATCAAGTCGTTCGAGGAGCTGCACGCCAGCATCATGCAGAAACGCAACCGCCTGCTGGCGGGACGTTATCACGTGTCCGGCAGCCTGGGCATGCACCAGGCCGCAGTGGATGGCGCGCTCGGCGAGCTGAAGCGGGATAACATCATGGCACGCATCTGGGCCCACGACCACACCGT…
10	401	GTATTTCTGGACGTTCTAGGAAATCCCGGCCGGCGTGCTTGTCGAAATCAAACACGACCTGGCATTTCGCGTGAAGACTTTGGCGCCCATCGCGGACAAGATTATCGGTGACTTTTTCATTCATCACATCGCAAATGAGGCACTGCGCTGCATGAAATCGTACGTCGAGGCCAACACAAATAAGGTCGCCGCATGAGCCACCGACGCGCTGTTATCACTGGAATTGGCCCAATCACCTGCATCGGACACGGGCGCGAGAATTTTTGGAAGGCAATTCTGGCGGGAAAAAGCGGTATCAATAGCATCGCAAGTTTCGATCCCAGCGTCTTCCGCGTGCGCTCTGCCGGCGAGATTCGTGATTGGGACCCAGAGGTGTTTTTTTCGCCACACCGTCTGGAT…

## Sheet: S4
Sample	Metagenomic results		Amplicon results (Ntsp-amoA 162F/359R)
	clade A	clade B	clade A	clade B
SJ	11.54% (3 reads)	88.46% (23 reads)	0.1125	0.8875
SS	50.34% (74 reads)	49.66% (73 reads)	0.2632	0.7368
XH	98.74% (314 reads)	1.26% (4 reads)	0.403	0.597

## Sheet: S5
Sample	Ntsp-amoA 162F/359R	ComaA-244f/659r	ComaB-244f/659r
	clade A+B	clade A	clade B
SS	196±3	30±5	41±5
SJ	190±6	20±3
XH	182±5		19±4
